# Supplementary material for: RNAseq Analysis of Novel 1,3,4-Oxadiazole Chalcogen Analogues Reveals Anti-Tubulin Properties on Cancer Cell Lines
Source: Int J Mol Sci. 2023 Jul 9;24(14):11263. doi: 10.3390/ijms241411263 (PMC10379353; doi:10.3390/ijms241411263)
Supplement: Supplementary file 1 [file ijms-24-11263-s001.zip]

Archive with 3 entries (3 files):
- Figure S1A-1B.tif
- Figure S2.tif
- Figure S3.tif
